# Supplementary material for: Manipulating rhizosphere microorganisms to improve crop yield in saline-alkali soil: a study on soybean growth and development
Source: Front Microbiol. 2023 Sep 20;14:1233351. doi: 10.3389/fmicb.2023.1233351 (PMC10548211; doi:10.3389/fmicb.2023.1233351)
Supplement: Supplementary file 1 [file Table_1.XLSX]

## Sheet: phenotype 
Sample	H531_1	H531_2	H531_3	GH_1	GH_2	GH_3	Salt_aver	RH531H_1	RH531H_2	RH531H_3	RH531H_4	RH531H_5	RH531H_6	Normal_aver	Reduce%
SL	74.7	73.5	81	84	84	84	80.2	96	88	87	119	121	130	106.833	-0.2493
BPH	15.3	15.3	16.2	21.8	22.2	21.6	18.7333	14	13	15	20	21	20	17.1667	0.0913
NMSN	13.1	12.3	13.1	18.4	17.6	16.8	15.2167	14	13	12	20	23	22	17.3333	-0.1221
EPNPP	37.8	41.4	40.5	36.16	36.8	35.48	38.0233	46	44	47	55	73	62	54.5	-0.3023
NGPP	113.4	115.2	122.4	79.2	81.6	88.8	100.1	139	128	134	131	140	155	137.833	-0.2738
GWPP	23.58	21.66	23.18	12.49	12.44	12.68	17.6717	29.5	28.7	26.8	29.25	31.72	32.27	29.7067	-0.4051
GW100	21.72	21.9	21.18	18.56	18.2	18.56	20.02	22.7	22.2	22	25.2	22.3	22.4	22.8	-0.1219
PMY	185.89	182.73	187.72	131.68	129.92	131.12	158.177	230	234	228	236.63	236.32	247	235.325	-0.3278

## Sheet: otu
OTU ID	GH_1	GH_2	GH_3	H531_1	H531_2	H531_3	RH531H_1	RH531H_2	RH531H_3	RH531H_4	RH531H_5	RH531H_6	taxonomy
mOTU_253	12854	20400	18163	19735	22871	21087	13109	7212	12340	9901	14326	13794	k__Bacteria;p__Actinobacteria;c__Acidimicrobiia;o__Acidimicrobiales;f__Iamiaceae;g__Actinomarinicola;s__Actinomarinicola_tropica
mOTU_254	5905	8549	9166	8972	9682	9585	7876	4267	7145	5152	7583	7261	k__Bacteria;p__Actinobacteria;c__Acidimicrobiia;o__Acidimicrobiales;f__Ilumatobacteraceae;g__Ilumatobacter;s__Ilumatobacter_coccineus
mOTU_477	2898	4234	4459	4707	5077	4841	11558	6111	10082	13052	15760	14179	k__Bacteria;p__Actinobacteria;c__Actinobacteria;o__Corynebacteriales;f__Mycobacteriaceae;g__Mycobacterium;s__Mycobacterium_sp._JS623
mOTU_500	11570	6854	27856	18085	10132	10742	7322	2731	4557	4514	4973	5106	k__Bacteria;p__Actinobacteria;c__Actinobacteria;o__Corynebacteriales;f__Mycobacteriaceae;g__Mycolicibacterium;s__Mycolicibacterium_arabiense
mOTU_609	35924	55736	52037	50912	49122	47816	26364	14238	23489	13292	19469	20170	k__Bacteria;p__Actinobacteria;c__Actinobacteria;o__Geodermatophilales;f__Geodermatophilaceae;g__Blastococcus;s__Blastococcus_saxobsidens
mOTU_610	39262	61352	56435	57356	55889	54975	29578	15909	25534	16024	22810	23796	k__Bacteria;p__Actinobacteria;c__Actinobacteria;o__Geodermatophilales;f__Geodermatophilaceae;g__Geodermatophilus;s__Geodermatophilus_obscurus
mOTU_611	26946	41869	38968	39368	38769	38316	23658	12520	20889	13140	18735	19510	k__Bacteria;p__Actinobacteria;c__Actinobacteria;o__Geodermatophilales;f__Geodermatophilaceae;g__Modestobacter;s__Modestobacter_marinus
mOTU_613	6903	10796	9914	11041	11968	11409	8047	4124	7104	6655	9119	8417	k__Bacteria;p__Actinobacteria;c__Actinobacteria;o__Jiangellales;f__Jiangellaceae;g__Jiangella;s__Jiangella_alkaliphila
mOTU_614	6491	10012	9462	9916	10841	10593	7941	4165	7251	6496	8898	8628	k__Bacteria;p__Actinobacteria;c__Actinobacteria;o__Jiangellales;f__Jiangellaceae;g__Jiangella;s__Jiangella_sp._DSM_45060
mOTU_707	14131	3409	38985	7938	8150	7778	7621	3504	5844	2180	2308	3476	k__Bacteria;p__Actinobacteria;c__Actinobacteria;o__Micrococcales;f__Microbacteriaceae;g__Cryobacterium;s__Cryobacterium_sp._LW097
mOTU_833	8823	9875	16595	12251	10798	10867	14338	5140	9355	3943	5927	6514	k__Bacteria;p__Actinobacteria;c__Actinobacteria;o__Micrococcales;f__Micrococcaceae;g__Arthrobacter;s__Arthrobacter_sp._PAMC25564
mOTU_834	11045	14185	18949	14149	11372	11769	12233	3996	6431	2842	4582	5142	k__Bacteria;p__Actinobacteria;c__Actinobacteria;o__Micrococcales;f__Micrococcaceae;g__Arthrobacter;s__Arthrobacter_sp._PGP41
mOTU_877	9054	11302	15860	11337	9034	9360	11792	3627	5527	2679	4177	4493	k__Bacteria;p__Actinobacteria;c__Actinobacteria;o__Micrococcales;f__Micrococcaceae;g__Pseudarthrobacter;s__Pseudarthrobacter_phenanthrenivorans
mOTU_910	10626	13276	18603	13394	14185	14585	14456	6249	9960	8777	11399	10809	k__Bacteria;p__Actinobacteria;c__Actinobacteria;o__Micromonosporales;f__Micromonosporaceae;g__Actinoplanes;s__Actinoplanes_friuliensis
mOTU_943	6871	10559	10054	11002	12513	11336	7899	4222	6796	6825	9162	8284	k__Bacteria;p__Actinobacteria;c__Actinobacteria;o__Micromonosporales;f__Micromonosporaceae;g__Phytohabitans;s__Phytohabitans_flavus
mOTU_944	8086	12635	11623	13300	14990	13453	9394	4978	8126	7748	10483	9727	k__Bacteria;p__Actinobacteria;c__Actinobacteria;o__Micromonosporales;f__Micromonosporaceae;g__Phytohabitans;s__Phytohabitans_suffuscus
mOTU_964	8400	12352	12849	13692	13212	12828	10546	5245	8281	7269	9608	9163	k__Bacteria;p__Actinobacteria;c__Actinobacteria;o__Propionibacteriales;f__Nocardioidaceae;g__Friedmanniella;s__Friedmanniella_luteola
mOTU_966	9246	12069	15670	12747	13186	13182	10732	5467	9045	8622	11073	10716	k__Bacteria;p__Actinobacteria;c__Actinobacteria;o__Propionibacteriales;f__Nocardioidaceae;g__Kribbella;s__Kribbella_flavida
mOTU_968	6851	9670	10883	9178	8654	9139	10100	4600	7746	5666	7718	7912	k__Bacteria;p__Actinobacteria;c__Actinobacteria;o__Propionibacteriales;f__Nocardioidaceae;g__Marmoricola;s__Marmoricola_scoriae
mOTU_975	13249	17859	21888	17713	16187	16621	12501	5768	9794	6903	9239	9342	k__Bacteria;p__Actinobacteria;c__Actinobacteria;o__Propionibacteriales;f__Nocardioidaceae;g__Nocardioides;s__Nocardioides_euryhalodurans
mOTU_976	7142	10246	11181	10084	9979	10240	10535	5048	8113	5993	8110	7968	k__Bacteria;p__Actinobacteria;c__Actinobacteria;o__Propionibacteriales;f__Nocardioidaceae;g__Nocardioides;s__Nocardioides_humi
mOTU_977	6581	8953	10791	9151	8573	8588	8863	4148	6799	4625	6363	6451	k__Bacteria;p__Actinobacteria;c__Actinobacteria;o__Propionibacteriales;f__Nocardioidaceae;g__Nocardioides;s__Nocardioides_marinisabuli
mOTU_979	9957	11759	18113	12991	10970	11871	9002	3924	6803	4229	5873	6199	k__Bacteria;p__Actinobacteria;c__Actinobacteria;o__Propionibacteriales;f__Nocardioidaceae;g__Nocardioides;s__Nocardioides_seonyuensis
mOTU_980	8200	11181	13419	10842	10053	10514	11662	5357	8650	5480	7593	7770	k__Bacteria;p__Actinobacteria;c__Actinobacteria;o__Propionibacteriales;f__Nocardioidaceae;g__Nocardioides;s__Nocardioides_sp._603
mOTU_982	17693	18321	34757	24097	21320	22768	15846	6846	12620	6202	9477	9850	k__Bacteria;p__Actinobacteria;c__Actinobacteria;o__Propionibacteriales;f__Nocardioidaceae;g__Nocardioides;s__Nocardioides_sp._CF8
mOTU_985	11307	13049	20872	14458	12580	13455	9538	4117	7326	4092	5901	6368	k__Bacteria;p__Actinobacteria;c__Actinobacteria;o__Propionibacteriales;f__Nocardioidaceae;g__Nocardioides;s__Nocardioides_sp._HDW12A
mOTU_986	10672	14658	17357	14471	12550	12985	11924	5646	9427	6563	9146	9407	k__Bacteria;p__Actinobacteria;c__Actinobacteria;o__Propionibacteriales;f__Nocardioidaceae;g__Nocardioides;s__Nocardioides_sp._HDW12B
mOTU_991	7262	9580	12207	9830	9120	9453	9074	4370	7123	4685	6306	6558	k__Bacteria;p__Actinobacteria;c__Actinobacteria;o__Propionibacteriales;f__Nocardioidaceae;g__Nocardioides;s__Nocardioides_sp._MC1495
mOTU_992	9907	13035	16686	13450	12329	13085	13593	6003	10165	6377	8997	9524	k__Bacteria;p__Actinobacteria;c__Actinobacteria;o__Propionibacteriales;f__Nocardioidaceae;g__Nocardioides;s__Nocardioides_sp._S-1144
mOTU_993	11258	15099	18676	15140	13748	14444	15774	7011	11775	6998	9751	10611	k__Bacteria;p__Actinobacteria;c__Actinobacteria;o__Propionibacteriales;f__Nocardioidaceae;g__Nocardioides;s__Nocardioides_sp._S-713
mOTU_996	9884	13317	16335	12948	12076	12631	13041	5949	10029	6166	8587	9127	k__Bacteria;p__Actinobacteria;c__Actinobacteria;o__Propionibacteriales;f__Nocardioidaceae;g__Nocardioides;s__Nocardioides_sp._zg-579
mOTU_1045	9716	13758	15389	15549	14797	17900	6912	3946	5888	5504	8150	7521	k__Bacteria;p__Actinobacteria;c__Actinobacteria;o__Pseudonocardiales;f__Pseudonocardiaceae;g__Lentzea;s__Lentzea_guizhouensis
mOTU_1068	7916	8697	15050	10741	13380	10811	6105	3320	5214	5203	6551	6814	k__Bacteria;p__Actinobacteria;c__Actinobacteria;o__Pseudonocardiales;f__Pseudonocardiaceae;g__Saccharothrix;s__Saccharothrix_espanaensis
mOTU_1069	12433	12647	24651	16814	21510	16230	7829	4271	6718	6360	8779	8920	k__Bacteria;p__Actinobacteria;c__Actinobacteria;o__Pseudonocardiales;f__Pseudonocardiaceae;g__Saccharothrix;s__Saccharothrix_syringae
mOTU_1317	10862	18915	13671	13936	15435	13644	10031	5180	8798	9174	11725	11175	k__Bacteria;p__Actinobacteria;c__Actinobacteria;o__Streptosporangiales;f__Streptosporangiaceae;g__Nonomuraea;s__Nonomuraea_nitratireducens
mOTU_1318	12134	20966	15436	15083	16412	14591	11563	5988	10013	10159	13407	12478	k__Bacteria;p__Actinobacteria;c__Actinobacteria;o__Streptosporangiales;f__Streptosporangiaceae;g__Nonomuraea;s__Nonomuraea_sp._ATCC_55076
mOTU_1324	6968	13356	7548	7968	8773	8447	7198	3575	5943	5636	7810	7219	k__Bacteria;p__Actinobacteria;c__Actinobacteria;o__Streptosporangiales;f__Thermomonosporaceae;g__Actinomadura;s__Actinomadura_sp._WMMB_499
mOTU_1356	25239	44514	31204	41060	41868	42319	15365	8040	14552	16549	17559	16703	k__Bacteria;p__Actinobacteria;c__Rubrobacteria;o__Rubrobacterales;f__Rubrobacteraceae;g__Rubrobacter;s__Rubrobacter_sp._SCSIO_52909
mOTU_1357	15214	26815	18827	25432	25780	25433	10350	5397	9860	10829	11857	11274	k__Bacteria;p__Actinobacteria;c__Rubrobacteria;o__Rubrobacterales;f__Rubrobacteraceae;g__Rubrobacter;s__Rubrobacter_sp._SCSIO_52915
mOTU_1358	17738	31167	22046	29527	30512	29951	12547	6640	12040	13795	15194	14333	k__Bacteria;p__Actinobacteria;c__Rubrobacteria;o__Rubrobacterales;f__Rubrobacteraceae;g__Rubrobacter;s__Rubrobacter_xylanophilus
mOTU_2749	8280	12187	12653	13003	13115	12841	10513	6341	9607	6668	9525	8685	k__Bacteria;p__Planctomycetes;c__Planctomycetia;o__Gemmatales;f__Gemmataceae;g__Frigoriglobus;s__Frigoriglobus_tundricola
mOTU_2751	7209	10573	11054	11285	11267	11048	8877	5230	7790	5554	7749	7015	k__Bacteria;p__Planctomycetes;c__Planctomycetia;o__Gemmatales;f__Gemmataceae;g__Gemmata;s__Gemmata_obscuriglobus
mOTU_2753	6689	9925	10142	10405	10674	10450	7879	4609	7011	5066	7106	6588	k__Bacteria;p__Planctomycetes;c__Planctomycetia;o__Gemmatales;f__Gemmataceae;g__Limnoglobus;s__Limnoglobus_roseus
mOTU_2755	7082	11068	10178	10948	11399	10840	9373	5401	8104	6612	8974	8709	k__Bacteria;p__Planctomycetes;c__Planctomycetia;o__Isosphaerales;f__Isosphaeraceae;g__Aquisphaera;s__Aquisphaera_giovannonii
mOTU_2864	7648	7471	15472	10155	9079	11655	5895	3180	4805	3764	5394	5028	k__Bacteria;p__Proteobacteria;c__Alphaproteobacteria;o__Rhizobiales;f__Bradyrhizobiaceae;g__Bosea;s__Bosea_sp._Tri-49
mOTU_2867	2505	3360	4154	4629	3766	3972	18539	78814	22717	105986	13763	12716	k__Bacteria;p__Proteobacteria;c__Alphaproteobacteria;o__Rhizobiales;f__Bradyrhizobiaceae;g__Bradyrhizobium;s__Bradyrhizobium_arachidis
mOTU_2869	4223	5171	7499	6092	5942	6687	13439	11570	13507	18308	12731	11106	k__Bacteria;p__Proteobacteria;c__Alphaproteobacteria;o__Rhizobiales;f__Bradyrhizobiaceae;g__Bradyrhizobium;s__Bradyrhizobium_canariense
mOTU_2870	2330	3069	3920	4129	3313	3548	15374	33812	18622	70475	9957	9270	k__Bacteria;p__Proteobacteria;c__Alphaproteobacteria;o__Rhizobiales;f__Bradyrhizobiaceae;g__Bradyrhizobium;s__Bradyrhizobium_cosmicum
mOTU_2871	1781	2404	2940	9169	2626	2947	91562	823071	130852	671803	58263	60655	k__Bacteria;p__Proteobacteria;c__Alphaproteobacteria;o__Rhizobiales;f__Bradyrhizobiaceae;g__Bradyrhizobium;s__Bradyrhizobium_diazoefficiens
mOTU_2873	16487	20368	29092	24264	24027	25960	53535	42878	51776	56728	52773	45089	k__Bacteria;p__Proteobacteria;c__Alphaproteobacteria;o__Rhizobiales;f__Bradyrhizobiaceae;g__Bradyrhizobium;s__Bradyrhizobium_erythrophlei
mOTU_2874	2340	3161	3859	3880	3609	3778	11717	26992	13569	52291	9650	8667	k__Bacteria;p__Proteobacteria;c__Alphaproteobacteria;o__Rhizobiales;f__Bradyrhizobiaceae;g__Bradyrhizobium;s__Bradyrhizobium_genosp._B
mOTU_2875	3873	4930	6689	5926	5350	6197	11525	11943	11602	20937	10445	9704	k__Bacteria;p__Proteobacteria;c__Alphaproteobacteria;o__Rhizobiales;f__Bradyrhizobiaceae;g__Bradyrhizobium;s__Bradyrhizobium_genosp._L
mOTU_2878	2043	2652	3477	3428	2942	3221	10571	22609	11941	45344	8511	7580	k__Bacteria;p__Proteobacteria;c__Alphaproteobacteria;o__Rhizobiales;f__Bradyrhizobiaceae;g__Bradyrhizobium;s__Bradyrhizobium_guangzhouense
mOTU_2879	12666	14885	23112	21412	19036	21086	46908	33794	47650	37220	43432	39219	k__Bacteria;p__Proteobacteria;c__Alphaproteobacteria;o__Rhizobiales;f__Bradyrhizobiaceae;g__Bradyrhizobium;s__Bradyrhizobium_icense
mOTU_2880	4071	4899	7314	7983	5027	5173	768271	11847970	944992	5214462	456485	413687	k__Bacteria;p__Proteobacteria;c__Alphaproteobacteria;o__Rhizobiales;f__Bradyrhizobiaceae;g__Bradyrhizobium;s__Bradyrhizobium_japonicum
mOTU_2881	5763	6974	10314	8353	8333	9013	18224	13079	17691	18811	17903	14953	k__Bacteria;p__Proteobacteria;c__Alphaproteobacteria;o__Rhizobiales;f__Bradyrhizobiaceae;g__Bradyrhizobium;s__Bradyrhizobium_lablabi
mOTU_2883	648	837	1108	1128	929	1049	10707	63361	14299	39241	7251	6739	k__Bacteria;p__Proteobacteria;c__Alphaproteobacteria;o__Rhizobiales;f__Bradyrhizobiaceae;g__Bradyrhizobium;s__Bradyrhizobium_ottawaense
mOTU_2884	11257	13016	20756	18581	16766	18625	43394	29249	42540	33258	39296	35269	k__Bacteria;p__Proteobacteria;c__Alphaproteobacteria;o__Rhizobiales;f__Bradyrhizobiaceae;g__Bradyrhizobium;s__Bradyrhizobium_paxllaeri
mOTU_2885	2956	3325	5542	6119	3809	4171	18592	65489	21770	91938	15067	117098	k__Bacteria;p__Proteobacteria;c__Alphaproteobacteria;o__Rhizobiales;f__Bradyrhizobiaceae;g__Bradyrhizobium;s__Bradyrhizobium_sp.
mOTU_2886	954	2657	206	5708	2822	2958	185741	126910	257865	1502148	128311	14129	k__Bacteria;p__Proteobacteria;c__Alphaproteobacteria;o__Rhizobiales;f__Bradyrhizobiaceae;g__Bradyrhizobium;s__Bradyrhizobium_sp._1(2017)
mOTU_2887	1209	147	3480	4193	135	285	13625	35727	24677	138757	8312	14064	k__Bacteria;p__Proteobacteria;c__Alphaproteobacteria;o__Rhizobiales;f__Bradyrhizobiaceae;g__Bradyrhizobium;s__Bradyrhizobium_sp._323S2
mOTU_2892	5560	6981	9700	8259	7969	8771	17965	19538	17735	29381	16739	15511	k__Bacteria;p__Proteobacteria;c__Alphaproteobacteria;o__Rhizobiales;f__Bradyrhizobiaceae;g__Bradyrhizobium;s__Bradyrhizobium_sp._CCBAU_51753
mOTU_2894	2380	3106	4034	3957	3390	3747	12158	31005	13530	50176	9118	8357	k__Bacteria;p__Proteobacteria;c__Alphaproteobacteria;o__Rhizobiales;f__Bradyrhizobiaceae;g__Bradyrhizobium;s__Bradyrhizobium_sp._CCBAU_53338
mOTU_2895	2284	2889	3964	4046	3494	3770	11564	31730	13293	47630	9288	8399	k__Bacteria;p__Proteobacteria;c__Alphaproteobacteria;o__Rhizobiales;f__Bradyrhizobiaceae;g__Bradyrhizobium;s__Bradyrhizobium_sp._CCBAU_53340
mOTU_2896	2336	2744	4263	4410	3198	3492	12526	28442	13397	42727	9128	8208	k__Bacteria;p__Proteobacteria;c__Alphaproteobacteria;o__Rhizobiales;f__Bradyrhizobiaceae;g__Bradyrhizobium;s__Bradyrhizobium_sp._CCBAU_53351
mOTU_2897	3732	4767	6430	5518	5276	5829	12686	15808	14336	33452	11260	10726	k__Bacteria;p__Proteobacteria;c__Alphaproteobacteria;o__Rhizobiales;f__Bradyrhizobiaceae;g__Bradyrhizobium;s__Bradyrhizobium_sp._CCBAU_53421
mOTU_2898	4024	3325	8748	7530	4119	5789	11528	27562	13180	46649	10101	9150	k__Bacteria;p__Proteobacteria;c__Alphaproteobacteria;o__Rhizobiales;f__Bradyrhizobiaceae;g__Bradyrhizobium;s__Bradyrhizobium_sp._CCGE-LA001
mOTU_2903	3888	4801	6864	5851	5667	6070	12018	11834	11455	17162	10667	9687	k__Bacteria;p__Proteobacteria;c__Alphaproteobacteria;o__Rhizobiales;f__Bradyrhizobiaceae;g__Bradyrhizobium;s__Bradyrhizobium_sp._SK17
mOTU_2906	2515	3190	4354	4855	3457	3750	16539	31755	16619	54754	9890	9436	k__Bacteria;p__Proteobacteria;c__Alphaproteobacteria;o__Rhizobiales;f__Bradyrhizobiaceae;g__Bradyrhizobium;s__Bradyrhizobium_symbiodeficiens
mOTU_2907	2323	3031	3939	5582	3477	3688	9940	30241	11297	41839	8171	7442	k__Bacteria;p__Proteobacteria;c__Alphaproteobacteria;o__Rhizobiales;f__Bradyrhizobiaceae;g__Bradyrhizobium;s__Bradyrhizobium_vignae
mOTU_2908	2502	3351	4155	4974	3762	4084	12579	47345	14634	56857	10507	9355	k__Bacteria;p__Proteobacteria;c__Alphaproteobacteria;o__Rhizobiales;f__Bradyrhizobiaceae;g__Bradyrhizobium;s__Bradyrhizobium_zhanjiangense
mOTU_2959	13009	18625	20403	20669	21578	22703	50407	28483	41525	34116	45347	38632	k__Bacteria;p__Proteobacteria;c__Alphaproteobacteria;o__Rhizobiales;f__Hyphomicrobiaceae;g__Rhodoplanes;s__Rhodoplanes_sp._Z2-YC6860
mOTU_2967	5997	9544	8448	10096	9934	9835	6731	3854	6168	4782	6797	6673	k__Bacteria;p__Proteobacteria;c__Alphaproteobacteria;o__Rhizobiales;f__Methylobacteriaceae;g__Methylobacterium;s__Methylobacterium_nodulans
mOTU_2973	6066	9449	8750	9815	9794	9388	7317	4317	6488	4917	7032	6529	k__Bacteria;p__Proteobacteria;c__Alphaproteobacteria;o__Rhizobiales;f__Methylobacteriaceae;g__Methylobacterium;s__Methylobacterium_sp._4-46
mOTU_2983	33514	52179	48363	56104	46357	51313	32877	17842	27803	19408	33243	37016	k__Bacteria;p__Proteobacteria;c__Alphaproteobacteria;o__Rhizobiales;f__Methylobacteriaceae;g__Microvirga;s__Microvirga_ossetica
mOTU_3008	4319	5751	7206	6248	6246	6399	30045	18823	15723	16688	13440	12111	k__Bacteria;p__Proteobacteria;c__Alphaproteobacteria;o__Rhizobiales;f__Phyllobacteriaceae;g__Mesorhizobium;s__Mesorhizobium_loti
mOTU_3109	7302	10795	11110	10306	10033	10211	7455	4709	6815	6058	8016	7489	k__Bacteria;p__Proteobacteria;c__Alphaproteobacteria;o__Rhizobiales;f__Rhizobiaceae;g__Sinorhizobium;s__Sinorhizobium_fredii
mOTU_3111	13444	24166	16165	12930	9481	10507	4157	2634	3740	3271	4530	4259	k__Bacteria;p__Proteobacteria;c__Alphaproteobacteria;o__Rhizobiales;f__Rhizobiaceae;g__Sinorhizobium;s__Sinorhizobium_meliloti
mOTU_3334	9382	14614	13531	13220	12250	11961	7226	4517	6824	3616	5762	5547	k__Bacteria;p__Proteobacteria;c__Alphaproteobacteria;o__Rhodospirillales;f__Rhodospirillaceae;g__Skermanella;s__Skermanella_pratensis
mOTU_3456	7030	11110	9979	9874	8608	8966	6725	4485	6813	4626	5990	6126	k__Bacteria;p__Proteobacteria;c__Alphaproteobacteria;o__Sphingomonadales;f__Sphingomonadaceae;g__Sphingomonas;s__Sphingomonas_indica
mOTU_3476	6719	7933	12223	9727	6882	9013	8104	5291	8874	3936	5973	6381	k__Bacteria;p__Proteobacteria;c__Alphaproteobacteria;o__Sphingomonadales;f__Sphingomonadaceae;g__Sphingomonas;s__Sphingomonas_sp._HDW15A
mOTU_3517	9051	15100	12052	13614	10909	10818	7747	5363	7294	4900	7141	7326	k__Bacteria;p__Proteobacteria;c__Alphaproteobacteria;o__Sphingomonadales;f__Sphingomonadaceae;g__Sphingosinicella;s__Sphingosinicella_sp._BN140058
mOTU_3526	17753	49536	3722	3376	4297	4646	4513	2207	3125	2518	3288	3007	k__Bacteria;p__Proteobacteria;c__Betaproteobacteria;o__Burkholderiales;f__Alcaligenaceae;g__Achromobacter;s__Achromobacter_spanius
mOTU_4021	10411	19140	12094	18410	21616	16645	15005	9668	12425	6187	10499	10208	k__Bacteria;p__Proteobacteria;c__Deltaproteobacteria;o__Myxococcales;f__Archangiaceae;g__Archangium;s__Archangium_gephyra
mOTU_5284	13992	26431	15545	15354	9662	14368	6401	4342	6561	2978	4947	5121	k__Bacteria;p__Proteobacteria;c__Gammaproteobacteria;o__Xanthomonadales;f__Xanthomonadaceae;g__Lysobacter;s__Lysobacter_soli

## Sheet: KO
ID	gene_name	function	Category	log2FC	log2CPM	PValue	FDR	level	MeanA	MeanB	H531_1	H531_2	H531_3	GH_1	GH_2	GH_3	RH531H_1	RH531H_2	RH531H_3	RH531H_4	RH531H_5	RH531H_6
C_K01183	chitiniase	Chitin degrading	step1_Organic_carbon_oxidation	2.038	12.271	9.8e-17	4.9e-15	Enriched	0.954	0.177	0.96	0.974	1.003	0.943	0.93	0.911	0.219	0.041	0.222	0.069	0.269	0.245
C_K01207	hexosaminidase	Chitin degrading	step1_Organic_carbon_oxidation	1.134	13.837	2.64e-13	6.61e-12	Enriched	2.44	0.793	2.386	2.32	2.409	2.521	2.407	2.596	1.025	0.392	0.847	0.455	1.046	0.992
C_K01905	acdA	Acetogenesis	step6_Fermentation	1.938	12.387	2.45e-11	3.36e-10	Enriched	1.021	0.205	1.066	1.126	1.042	1.092	1.037	0.762	0.193	0.032	0.253	0.1	0.323	0.327
C_K01218	mannan endo-1,4-beta-mannosidase	Endohemicellulases	step1_Organic_carbon_oxidation	2.181	9.94	2.69e-11	3.36e-10	Enriched	0.182	0.031	0.147	0.189	0.171	0.222	0.182	0.185	0.034	0.002	0.021	0.02	0.037	0.075
C_K01811	alpha-D-xyloside xylohydrolase	Endohemicellulases	step1_Organic_carbon_oxidation	1.152	12.021	2.37e-08	2.37e-07	Enriched	0.688	0.231	0.669	0.667	0.66	0.648	0.67	0.817	0.333	0.067	0.282	0.115	0.326	0.265
C_K01198	beta-xylosidase	Other oligosaccharide degrading	step1_Organic_carbon_oxidation	1.216	11.916	6.2e-08	5.16e-07	Enriched	0.648	0.21	0.664	0.588	0.69	0.66	0.651	0.634	0.281	0.048	0.256	0.111	0.24	0.327
C_K01200	pullulanase	Amylolytic enzymes	step1_Organic_carbon_oxidation	1.175	11.005	9.06e-08	5.66e-07	Enriched	0.338	0.112	0.337	0.34	0.357	0.34	0.334	0.317	0.133	0.027	0.099	0.066	0.192	0.155
C_K13954	acetaldehyde => ethanol	Acetaldehyde => Ethanol	step1_Organic_carbon_oxidation	1.14	10.716	3.32e-07	1.85e-06	Enriched	0.273	0.093	0.254	0.262	0.26	0.274	0.265	0.321	0.104	0.022	0.12	0.048	0.154	0.112
C_K00124	fdoH	Formate oxidation	step1_Organic_carbon_oxidation	-1.462	14.266	7.1e-07	3.23e-06	Depleted	1.279	2.135	1.247	1.185	1.266	1.294	1.349	1.331	1.943	2.286	1.988	2.96	1.798	1.834
C_K00625	pta	Acetogenesis	step6_Fermentation	1.205	11.686	1.03e-06	4.28e-06	Enriched	0.55	0.181	0.535	0.563	0.495	0.588	0.577	0.543	0.263	0.051	0.263	0.059	0.211	0.242
C_K01178	glucoamylase	Amylolytic enzymes	step1_Organic_carbon_oxidation	1.078	13.386	1.22e-06	4.69e-06	Enriched	1.76	0.626	1.745	1.906	1.827	1.727	1.751	1.605	0.718	0.167	0.629	0.311	0.969	0.964
C_K00925	ack	Acetogenesis	step6_Fermentation	1.097	12.95	1.8e-06	6.44e-06	Enriched	1.303	0.459	1.363	1.392	1.427	1.269	1.189	1.181	0.583	0.101	0.554	0.251	0.561	0.705
C_K03186	ubiX	Phenol => Benzoyl-CoA	step1_Organic_carbon_oxidation	1.004	11.405	3.2e-06	1.07e-05	Enriched	0.432	0.161	0.47	0.412	0.38	0.498	0.459	0.373	0.164	0.054	0.201	0.069	0.225	0.251
C_K01192	beta-mannosidase	Other oligosaccharide degrading	step1_Organic_carbon_oxidation	1.082	11.935	7.56e-06	2.28e-05	Enriched	0.639	0.23	0.679	0.751	0.593	0.637	0.638	0.537	0.323	0.05	0.248	0.107	0.33	0.32
C_K01195	beta-glucuronidase	Hemicullulose debranching	step1_Organic_carbon_oxidation	1.082	12.015	7.76e-06	2.28e-05	Enriched	0.676	0.242	0.715	0.714	0.69	0.577	0.682	0.677	0.372	0.052	0.24	0.124	0.284	0.379
C_K01070	fghA	Formaldehyde oxidation	step1_Organic_carbon_oxidation	0.785	10.494	9.69e-05	0.000254968	Enriched	0.215	0.093	0.201	0.182	0.207	0.243	0.218	0.24	0.122	0.029	0.126	0.05	0.12	0.108
C_K03381	catA	Protocatechuate/Catechol degradation	step1_Organic_carbon_oxidation	0.705	12.169	0.000106319	0.000265799	Enriched	0.688	0.31	0.779	0.752	0.661	0.633	0.696	0.609	0.414	0.107	0.428	0.174	0.365	0.371
N_K15864	nirS	Nitrite reduction	step5_Nitrite_reduction	1.543	11.807	0.000155123	0.000620492	Enriched	0.681	0.126	0.55	0.753	0.761	0.708	0.534	0.778	0.116	0.044	0.161	0.025	0.273	0.136
N_K15876	nrfH	Nitrite reduction to ammonia	step8_Nitrite_ammonification	1.102	12.565	0.00232044	0.00530387	Enriched	1.114	0.26	0.672	1.176	1.125	1.46	1.258	0.994	0.254	0.098	0.188	0.201	0.355	0.462
N_K03385	nrfA	Nitrite reduction to ammonia	step8_Nitrite_ammonification	0.735	13.676	0.0325343	0.0578387	Enriched	2.268	0.724	2.245	1.92	2.681	2.231	2.337	2.193	0.809	0.218	0.914	0.277	1.01	1.113
P_K00117	gcd	quinoprotein glucose dehydrogenase	inorganic P solubilization	1.125	15.349	2.47e-21	1.06e-19	Enriched	5.435	2.748	5.123	5.253	5.267	6.184	5.187	5.593	2.548	2.727	3.017	2.704	2.713	2.778
P_K01077	phoA	alkaline phosphatase	Organic P mineralization	1.013	14.843	6.31e-14	5.43e-13	Enriched	3.728	2.035	3.822	3.767	3.772	3.415	3.841	3.753	1.774	2.172	1.755	2.4	1.919	2.191
P_K02040	pstS	phosphate transport system, periplasmic-binding component	transports	0.6	15.453	4.18e-08	1.5e-07	Enriched	5.133	3.735	5.059	5.234	5.314	5.035	5.208	4.948	3.802	3.921	3.585	3.878	3.524	3.702
P_K09474	phoN	acid phosphatase (class A)	Organic P mineralization	1.967	11.908	2.66e-07	7.24e-07	Enriched	0.567	0.161	0.529	0.593	0.503	0.616	0.663	0.497	0.144	0.052	0.191	0.059	0.244	0.276
P_K03306	pit	inorganic phosphate transporter	transports	-0.37	15.004	0.012636	0.0175273	Depleted	2.726	3.886	2.733	2.656	2.594	2.486	2.714	3.172	3.643	4.963	3.675	4.638	3.13	3.27
S_K00394	aprA	Dissimilatory sulfur metabolism | Sulfate reduction	step5_Sulfate_reduction	-1.699	16.511	9.54e-09	8.58e-08	Depleted	4.64	12.954	2.99	4.013	4.008	6.043	4.842	5.944	13.022	13.282	14.556	14.101	10.008	12.753
S_K17229	fccB	Dissimilatory sulfur metabolism | Sulfide oxidation	step1_Sulfide_oxidation	1.314	15.921	3.61e-07	1.63e-06	Enriched	9.195	3.441	10.412	9.526	10.341	7.6	7.948	9.343	5.771	1.558	3.913	2.594	3.65	3.157
S_K17223	soxX	Dissimilatory sulfur metabolism | Thiosulfate oxidation	step9_Thiosulfate_disproportionation_2	0.703	14.424	0.0294557	0.0378716	Enriched	2.765	1.473	2.582	1.856	2.131	3.549	3.065	3.409	1.48	1.558	2.191	0.943	1.531	1.136
